# Supplementary material for: Mechanisms of phosphatidylserine influence on viral production: A computational model of Ebola virus matrix protein assembly
Source: J Biol Chem. 2022 May 11;298(7):102025. doi: 10.1016/j.jbc.2022.102025 (PMC9218153; doi:10.1016/j.jbc.2022.102025)
Supplement: Supplemental Tables S6–S10 [file mmc3.xlsx]

## Sheet: Table S6
parameter	PS
	0.14		0.1439		0.1652		0.2		0.3
	prcc	pvalue	prcc	pvalue	prcc	pvalue	prcc	pvalue	prcc	pvalue
	'Stabilization' model
r1	0.9886	0	0.9886	0	0.9888	0	0.9885	0	0.9853	0
k1	0.0185	0.6821	0.018	0.6909	0.0072	0.8731	0.0082	0.8567	-0.004	0.9295
k2’	0.1013	0.0244	0.09	0.0457	0.0299	0.5074	-0.0073	0.8723	-0.0449	0.3198
k3	0.0241	0.5932	0.0256	0.5701	0.0226	0.6165	0.0171	0.7046	0.0026	0.9537
k4	0.2752	0	0.2765	0	0.2894	0	0.3215	0	0.3385	0
k4,1’	0.4205	0	0.4101	0	0.3452	0	0.2744	0	0.0981	0.0294
k5	0.8848	0	0.8858	0	0.8889	0	0.8854	0	0.8538	0
	'Hexamer' model
r1	0.9885	0	0.9886	0	0.9888	0	0.9885	0	0.9853	0
k1	0.0208	0.6443	0.0188	0.6775	0.0072	0.8727	0.0082	0.8567	-0.0043	0.9234
k2’	0.1034	0.0217	0.0915	0.0424	0.0302	0.5032	-0.0073	0.8723	-0.044	0.33
k3	0.028	0.5353	0.0258	0.5684	0.0228	0.6134	0.0171	0.7046	0.002	0.9648
k4	0.2768	0	0.2765	0	0.29	0	0.3215	0	0.3384	0
k4,1’	0.4191	0	0.4092	0	0.3456	0	0.2744	0	0.0991	0.0278
k5	0.884	0	0.8854	0	0.8889	0	0.8854	0	0.8539	0
	'Filament' model
r1	0.9528	0	0.9739	0	0.9843	0	0.9885	0	0.9894	0
k1	0.0038	0.933	-0.0012	0.9797	0.0211	0.6408	0.0082	0.8567	0.0107	0.8132
k2’	-0.0404	0.3709	0.0305	0.4991	0.0241	0.5937	-0.0073	0.8723	-0.0188	0.6765
k3	-0.0111	0.8056	-0.0084	0.8522	0.0067	0.8813	0.0171	0.7046	0.0215	0.6341
k4	0.5343	0	0.4634	0	0.3742	0	0.3215	0	0.2591	0
k4,1’	0.133	0.0031	0.2033	0	0.2853	0	0.2744	0	0.2215	0
k5	0.6295	0	0.7619	0	0.8479	0	0.8854	0	0.8901	0
	'Budding' model
r1	0.9766	0	0.9794	0	0.9844	0	0.9885	0	0.9914	0
k1	-0.0037	0.9341	-0.0044	0.9216	-0.0059	0.8967	0.0085	0.8508	-0.0149	0.7412
k2’	0.1312	0.0035	0.1053	0.0194	0.0409	0.3644	-0.0074	0.8701	-0.0413	0.3607
k3	0.0478	0.2895	0.0437	0.3327	0.0331	0.4638	0.0174	0.7	-0.0017	0.9707
k4	0.2914	0	0.283	0	0.2773	0	0.3214	0	0.3708	0
k4,1’	0.4381	0	0.4134	0	0.336	0	0.2743	0	0.0695	0.1234
k5	0.9649	0	0.96	0	0.9289	0	0.8854	0	0.7352	0

## Sheet: Table S7
parameter	PS
	0.14		0.1439		0.1652		0.2		0.3
	prcc	pvalue	prcc	pvalue	prcc	pvalue	prcc	pvalue	prcc	pvalue
	'Stabilization' model
r1	-0.2515	0	-0.2543	0	-0.1896	0	NaN	NaN	0.1463	0.0011
k1	0.0083	0.8539	0.0052	0.9079	0.0076	0.8656	NaN	NaN	-0.0254	0.5741
k2’	0.4849	0	0.4686	0	0.3972	0	NaN	NaN	-0.2182	0
k3	0.068	0.1318	0.0546	0.2258	0.0335	0.4578	NaN	NaN	-0.0127	0.7792
k4	-0.222	0	-0.2256	0	-0.2576	0	NaN	NaN	0.2118	0
k4,1’	0.5906	0	0.5687	0	0.4831	0	NaN	NaN	-0.5207	0
k5	-0.2425	0	-0.2075	0	-0.0729	0.1059	NaN	NaN	-0.0444	0.3257
	'Hexamer' model
r1	-0.1967	0	-0.2205	0	-0.1758	0.0001	NaN	NaN	0.1384	0.0021
k1	0.0132	0.7699	0.0099	0.8268	0.0097	0.8306	NaN	NaN	-0.0256	0.5704
k2’	0.4877	0	0.4683	0	0.3976	0	NaN	NaN	-0.2169	0
k3	0.0794	0.078	0.0664	0.1412	0.0376	0.4046	NaN	NaN	-0.0155	0.7308
k4	-0.2177	0	-0.2255	0	-0.2575	0	NaN	NaN	0.2103	0
k4,1’	0.5981	0	0.5717	0	0.483	0	NaN	NaN	-0.5203	0
k5	-0.2364	0	-0.2016	0	-0.0683	0.1298	NaN	NaN	-0.0472	0.2956
	'Filament' model
r1	0.7377	0	0.6663	0	0.4663	0	NaN	NaN	-0.5131	0
k1	-0.0772	0.087	-0.0466	0.3019	-0.0421	0.3508	NaN	NaN	0.0772	0.0867
k2’	0.1343	0.0028	0.238	0	0.2873	0	NaN	NaN	-0.2664	0
k3	0.0486	0.2813	-0.0519	0.2504	-0.0063	0.8894	NaN	NaN	0.0299	0.508
k4	0.7128	0	0.6425	0	0.4565	0	NaN	NaN	-0.4872	0
k4,1’	0.1811	0.0001	0.2971	0	0.3184	0	NaN	NaN	-0.451	0
k5	0.3339	0	0.367	0	0.2641	0	NaN	NaN	-0.4142	0
	'Budding' model
r1	0.0148	0.7434	0.0043	0.9247	-0.0483	0.2846	NaN	NaN	0.1588	0.0004
k1	0.1046	0.0202	0.1035	0.0215	0.0643	0.1541	NaN	NaN	-0.0734	0.1038
k2’	0.1649	0.0002	0.165	0.0002	0.1384	0.0021	NaN	NaN	-0.014	0.7566
k3	0.0187	0.6783	0.0185	0.682	0.035	0.4377	NaN	NaN	0.0181	0.6886
k4	0.0057	0.9002	-0.013	0.7735	-0.1101	0.0145	NaN	NaN	0.1765	0.0001
k4,1’	0.4675	0	0.464	0	0.3957	0	NaN	NaN	-0.3919	0
k5	0.9617	0	0.9608	0	0.95	0	NaN	NaN	-0.8807	0

## Sheet: Table S8
parameter	PS
	0.14		0.1439		0.1652		0.2		0.3
	prcc	pvalue	prcc	pvalue	prcc	pvalue	prcc	pvalue	prcc	pvalue
	'Stabilization' model
r1	-0.2472	0	-0.2634	0	-0.2468	0	NaN	NaN	0.0791	0.0794
k1	-0.0168	0.7099	-0.0185	0.6817	0.0055	0.9031	NaN	NaN	-0.0248	0.5828
k2’	0.5532	0	0.5227	0	0.4099	0	NaN	NaN	-0.3123	0
k3	-0.0068	0.8806	-0.0176	0.6971	0.0121	0.7893	NaN	NaN	-0.1107	0.0139
k4	-0.2241	0	-0.2156	0	-0.2164	0	NaN	NaN	0.2094	0
k4,1’	0.6884	0	0.6541	0	0.5106	0	NaN	NaN	-0.57	0
k5	-0.594	0	-0.5426	0	-0.3515	0	NaN	NaN	0.1091	0.0153
	'Hexamer' model
r1	-0.1908	0	-0.2237	0	-0.2332	0	NaN	NaN	0.0694	0.1237
k1	-0.0165	0.7147	-0.0184	0.6834	0.0053	0.9065	NaN	NaN	-0.0254	0.5743
k2’	0.5505	0	0.5257	0	0.4094	0	NaN	NaN	-0.3112	0
k3	0.009	0.8425	-0.008	0.859	0.0146	0.7456	NaN	NaN	-0.1125	0.0124
k4	-0.2242	0	-0.2163	0	-0.2154	0	NaN	NaN	0.2087	0
k4,1’	0.6892	0	0.6553	0	0.5105	0	NaN	NaN	-0.5698	0
k5	-0.5901	0	-0.5439	0	-0.3494	0	NaN	NaN	0.1068	0.0177
	'Filament' model
r1	0.7193	0	0.6599	0	0.5057	0	NaN	NaN	-0.5481	0
k1	-0.0837	0.0633	-0.07	0.1205	-0.1096	0.0149	NaN	NaN	0.0488	0.2799
k2’	0.1282	0.0044	0.2462	0	0.2823	0	NaN	NaN	-0.3282	0
k3	-0.0323	0.4742	-0.0593	0.1885	-0.0021	0.9633	NaN	NaN	0.001	0.9824
k4	0.6995	0	0.6622	0	0.4652	0	NaN	NaN	-0.4664	0
k4,1’	0.0927	0.0395	0.2614	0	0.37	0	NaN	NaN	-0.4432	0
k5	0.266	0	0.2475	0	0.1361	0.0025	NaN	NaN	-0.3084	0
	'Budding' model
r1	0.0913	0.0428	0.0712	0.1142	-0.0324	0.4729	NaN	NaN	0.0888	0.0488
k1	0.0623	0.1669	0.0351	0.4365	0.0045	0.9205	NaN	NaN	-0.0737	0.102
k2’	0.2229	0	0.236	0	0.1722	0.0001	NaN	NaN	-0.1274	0.0046
k3	0.0335	0.4584	0.055	0.2229	0.0726	0.1072	NaN	NaN	-0.0811	0.0721
k4	0.1166	0.0096	0.0693	0.1242	-0.055	0.2231	NaN	NaN	0.1043	0.0205
k4,1’	0.3726	0	0.3746	0	0.2645	0	NaN	NaN	-0.3882	0
k5	0.9971	0	0.9963	0	0.9791	0	NaN	NaN	-0.9205	0

## Sheet: Table S9
parameter	PS
	0.14		0.1439		0.1652		0.2		0.3
	prcc	pvalue	prcc	pvalue	prcc	pvalue	prcc	pvalue	prcc	pvalue
	'Stabilization' model
r1	-0.7966	0	-0.7915	0	-0.7827	0	-0.766	0	-0.6982	0
k1	0.0887	0.0491	0.0971	0.0311	0.1025	0.0229	0.1473	0.001	0.2152	0
k2’	0.915	0	0.9128	0	0.9028	0	0.8863	0	0.7947	0
k3	0.0756	0.0938	0.0755	0.0939	0.0944	0.0362	0.0811	0.0719	0.1018	0.0237
k4	-0.8596	0	-0.8626	0	-0.8638	0	-0.8667	0	-0.8646	0
k4,1’	0.7678	0	0.775	0	0.7887	0	0.8049	0	0.8324	0
k5	-0.2944	0	-0.2935	0	-0.2924	0	-0.2514	0	-0.2043	0
	'Hexamer' model
r1	-0.8599	0	-0.8673	0	-0.8201	0	-0.7658	0	-0.6099	0
k1	0.0468	0.2997	0.0822	0.0682	0.1128	0.0122	0.1468	0.0011	0.2458	0
k2’	0.9076	0	0.9151	0	0.8988	0	0.8863	0	0.8005	0
k3	0.0282	0.5321	0.0348	0.4401	0.0558	0.2165	0.0814	0.071	0.1106	0.014
k4	-0.9059	0	-0.9064	0	-0.8836	0	-0.8668	0	-0.8279	0
k4,1’	0.8864	0	0.8813	0	0.8335	0	0.8051	0	0.7675	0
k5	-0.0042	0.9256	-0.0625	0.1656	-0.1729	0.0001	-0.2515	0	-0.3251	0
	'Filament' model
r1	-0.7598	0	-0.7694	0	-0.7743	0	-0.7661	0	-0.7148	0
k1	0.0887	0.049	0.0946	0.0358	0.1032	0.0219	0.1478	0.001	0.2278	0
k2’	0.8977	0	0.9032	0	0.8989	0	0.8863	0	0.8066	0
k3	0.1267	0.0048	0.1093	0.0152	0.1036	0.0214	0.0814	0.0708	0.0815	0.0708
k4	-0.8546	0	-0.8598	0	-0.8631	0	-0.8667	0	-0.8639	0
k4,1’	0.7593	0	0.7721	0	0.7876	0	0.8048	0	0.8324	0
k5	-0.2825	0	-0.2905	0	-0.2904	0	-0.2518	0	-0.2025	0
	'Budding' model
r1	-0.7333	0	-0.7403	0	-0.7636	0	-0.7662	0	-0.7282	0
k1	0.0815	0.0706	0.0907	0.0442	0.1039	0.021	0.1475	0.001	0.2202	0
k2’	0.9225	0	0.9184	0	0.9048	0	0.8864	0	0.7958	0
k3	0.11	0.0145	0.104	0.0209	0.1035	0.0215	0.0814	0.071	0.1	0.0264
k4	-0.8225	0	-0.8341	0	-0.8541	0	-0.8668	0	-0.8769	0
k4,1’	0.7461	0	0.7576	0	0.7833	0	0.8048	0	0.844	0
k5	-0.1712	0.0001	-0.2502	0	-0.3084	0	-0.2516	0	-0.1409	0.0017

## Sheet: Table S10
parameter	PS
	0.14		0.1439		0.1652		0.2		0.3
	prcc	pvalue	prcc	pvalue	prcc	pvalue	prcc	pvalue	prcc	pvalue
	'Stabilization' model
r1	0.438	0	0.442	0	0.4631	0	0.4804	0	0.4903	0
k1	-0.0494	0.2732	-0.0521	0.2482	-0.0366	0.418	-0.0384	0.3949	-0.0537	0.2343
k2’	0.2631	0	0.2496	0	0.1658	0.0002	0.0874	0.0525	-0.0398	0.3784
k3	0.0469	0.2983	0.0405	0.3691	0.0391	0.3863	0.023	0.6108	-0.0343	0.448
k4	0.4342	0	0.442	0	0.4583	0	0.4571	0	0.4759	0
k4,1’	0.5703	0	0.5598	0	0.4912	0	0.4011	0	0.1788	0.0001
k5	0.95	0	0.9512	0	0.9526	0	0.9473	0	0.9384	0
	'Hexamer' model
r1	0.4518	0	0.4505	0	0.4653	0	0.4803	0	0.4888	0
k1	-0.0515	0.2541	-0.0513	0.2556	-0.0376	0.4047	-0.0387	0.3914	-0.0542	0.2299
k2’	0.2599	0	0.2495	0	0.1657	0.0002	0.0874	0.0525	-0.0391	0.3857
k3	0.0509	0.2591	0.0417	0.3557	0.0402	0.3733	0.0231	0.6087	-0.0352	0.4355
k4	0.4331	0	0.4424	0	0.4579	0	0.4571	0	0.4767	0
k4,1’	0.567	0	0.5568	0	0.4902	0	0.4011	0	0.1796	0.0001
k5	0.9498	0	0.9507	0	0.9525	0	0.9473	0	0.9384	0
	'Filament' model
r1	0.6192	0	0.5574	0	0.4934	0	0.4803	0	0.4482	0
k1	-0.0626	0.165	-0.0607	0.1785	-0.0522	0.2478	-0.0383	0.3958	-0.0461	0.3072
k2’	0.0233	0.6058	0.0918	0.0417	0.0955	0.034	0.0874	0.0526	0.0112	0.8033
k3	-0.0048	0.9154	-0.0056	0.9004	0.0188	0.6771	0.0228	0.6131	0.0051	0.91
k4	0.59	0	0.5501	0	0.4794	0	0.457	0	0.4346	0
k4,1’	0.0468	0.2996	0.1977	0	0.363	0	0.401	0	0.3631	0
k5	0.8159	0	0.8719	0	0.9262	0	0.9473	0	0.9623	0
	'Budding' model
r1	0.5897	0	0.5668	0	0.4814	0	0.4802	0	0.5193	0
k1	-0.0077	0.8647	-0.0196	0.6643	-0.034	0.4519	-0.0385	0.3933	-0.0661	0.1428
k2’	0.2869	0	0.2562	0	0.1636	0.0003	0.0875	0.0523	-0.0263	0.5608
k3	0.0311	0.4914	0.0363	0.4207	0.0361	0.4233	0.0229	0.6115	-0.0567	0.209
k4	0.5872	0	0.5408	0	0.4631	0	0.4571	0	0.4922	0
k4,1’	0.3919	0	0.4202	0	0.415	0	0.4012	0	0.3073	0
k5	0.998	0	0.9964	0	0.9804	0	0.9473	0	0.8678	0
